# Supplementary material for: Utility of brGDGTs as temperature and precipitation proxies in subtropical China
Source: Sci Rep. 2018 Jan 9;8:194. doi: 10.1038/s41598-017-17964-0 (PMC5760523; doi:10.1038/s41598-017-17964-0)
Supplement: Supplementary file 1 — Supplementary Information [file 41598_2017_17964_MOESM1_ESM.xlsx]

## Sheet: Proxies and Climate
No.	Sample name	Depth(cm)	ALT/m	LAT ( N )	LONG (E)	Water content (%)	pH	MAT/°C	9 months MAT/°C	MAP (mm)	MBT'5ME	CBT'
1	FJS1	Surface soil	579	27.8723	108.794	9.51417	4.95	16.7412	19.2784	1541	0.855669	-0.00836154
2	FJS2	Surface soil	936	27.8911	108.726	15.3153	5	14.5992	17.3506	2040.8	0.853357	-1.86122
3	FJS3	Surface soil	1016	27.8927	108.725	68.5879	4.9	14.1192	16.9186	2152.8	0.840225	-1.95641
4	FJS4	Surface soil	1068	27.8931	108.725	26.3158	4.8	13.8072	16.6378	2225.6	0.821453	-1.83348
5	FJS5	Surface soil	1109	27.8932	108.726	49.581	4.8	13.5612	16.4164	2283	0.847621	-1.76954
6	FJS6	Surface soil	1156	27.8937	108.725	25.4098	4.7	13.2792	16.1626	2348.8	0.862081	-1.81741
7	FJS7	Surface soil	1185	27.894	108.724	42.6471	4.7	13.1052	16.006	2389.4	0.885006	-2.14516
8	FJS8	Surface soil	1243	27.8945	108.722	51.0417	4.6	12.7572	15.6928	2470.6	0.882347	-1.98425
9	FJS9	Surface soil	1300	27.8939	108.721	57.6923	4.45	12.4152	15.385	2550.4	0.822657	-1.53493
10	FJS10	Surface soil	1345	27.894	108.719	30.7692	4.2	12.1452	15.142	2613.4	0.852647	-2.05067
11	FJS11	Surface soil	1422	27.8944	108.718	31.5301	4.25	16.3583	19.2614	2551.2	0.872344	-1.90799
12	FJS12	Surface soil	1483	27.8953	108.715	16.3793	4	15.9923	18.8954	2596.6	0.918563	-2.08484
13	FJS13	Surface soil	1551	27.8957	108.713	60.4563	4.4	15.5843	18.4874	2691.8	0.91102	-2.22185
14	FJS14	Surface soil	1603	27.8959	108.711	36.5854	4.4	15.2723	18.1754	2764.6	0.856828	-1.85557
15	FJS15	Surface soil	1651	27.896	108.711	59.2233	4.4	14.9843	17.8874	2831.8	0.838764	-1.54405
16	FJS16	Surface soil	1698	27.8959	108.709	35.2273	4.1	14.7023	17.6054	2897.6	0.856679	-1.99724
17	FJS17	Surface soil	1742	27.8977	108.708	60.9065	4.4	14.4383	17.3414	2674	0.859015	-1.82541
18	FJS18	Surface soil	1803	27.8999	108.708	14.6893	4.8	14.0723	16.9754	2605.07	0.858988	-1.82488
19	FJS19	Surface soil	1854	27.9013	108.707	82.1429	4.5	13.7663	16.6694	2547.44	0.799469	-1.43353
20	FJS20	Surface soil	1900	27.9018	108.707	17.2414	4.3	13.4903	16.3934	2495.46	0.873916	-1.97462
21	FJS21	Surface soil	1950	27.9039	108.706	77.3723	4.6	13.1903	16.0934	2438.96	0.822696	-1.67467
22	FJS22	Surface soil	2003	27.9052	108.704	36.0656	4.4	12.8723	15.7754	2379.07	0.731901	-1.46053
23	FJS23	Surface soil	2051	27.9064	108.703	58.9608	4.6	12.5843	15.4874	2324.83	0.730805	-1.27712
24	FJS24	Surface soil	2102	27.9071	108.702	31.6038	4.6	12.2783	15.1814	2267.2	0.719054	-1.59744
25	FJS25	Surface soil	2148	27.9072	108.7	39.115	4.65	12.0023	14.9054	2215.22	0.702006	-1.43762
26	FJS26	Surface soil	2199	27.9071	108.716	67.4556	5.4	11.6963	14.5994	2157.59	0.650488	-0.799585
27	FJS27	Surface soil	2257	27.909	108.697	1.89	5.65	11.3483	14.2514	2092.05	0.650709	-0.926789
28	FJS28	Surface soil	2314	27.9088	108.698	9.09091	4	11.0063	13.9094	2027.64	0.731635	-1.31328

## Sheet: fractional abundance of GDGT
No.	Sample name	IIIa (%)	IIIa' (%)	IIIb (%)	IIIb' (%)	IIIc (%)	IIIc' (%)	IIa (%)	IIa' (%)	IIb (%)	IIb' (%)	IIc (%)	IIc' (%)	Ia (%)	Ib (%)	Ic (%)	bGDGT (%)
1	FJS1	0.676444	2.59377	0.0513423	0.867018	0.128874	0.717652	4.39265	6.60346	1.20817	8.50548	0.553043	1.89343	20.9763	15.1492	4.36793	68.6848
2	FJS2	0.732367	0.124011	0.012476	0.00891559	0.0375381	0.00141832	13.0439	0.477474	0.190386	0.0219017	0.0958715	0.00159657	78.6601	2.53648	0.637087	96.5815
3	FJS3	0.700033	0.0866281	0.00737241	0.00890726	0	0	12.5736	0.647216	0.061403	0.0835626	0.016046	0.00131777	69.7035	0.417399	0.0897444	84.3967
4	FJS4	1.13257	0.111951	0.0182295	0.0244042	0.0375157	0.00376539	12.6921	0.689536	0.150667	0.0324925	0.06302	0.00699156	62.8619	1.46909	0.256083	79.5503
5	FJS5	1.0611	0.168414	0	0	0	0	12.1354	1.00182	0.0981602	0.0427154	0.034008	0.00392787	72.372	1.53227	0.23782	88.6877
6	FJS6	0.651249	0.194523	0	0	0	0	10.0256	0.752653	0.10733	0.0376437	0.0461233	0.00935231	66.356	1.16113	0.178749	79.5203
7	FJS7	0.558573	0.0695264	0	0	0	0	9.729	0.422869	0.0571162	0.00783755	0.0175085	0.00166106	79.0529	0.55797	0.137675	90.6127
8	FJS8	0.673185	0.100013	0.00554593	0.00921495	0	0	9.94123	0.602981	0.0580022	0.0584389	0.0173593	0.00178006	79.4584	0.548712	0.161563	91.6364
9	FJS9	0.920286	0.276629	0	0	0	0	12.4626	1.66937	0.0755262	0.108347	0.0229278	0.00326023	61.3933	1.01936	0.124308	78.0759
10	FJS10	0.795208	0.099968	0	0	0	0	12.0074	0.383254	0.0962654	0.0130945	0.0289361	0.00585076	73.7647	0.772932	0.268182	88.2358
11	FJS11	0.632385	0.104839	0.0191097	0.0184365	0.038907	0.00801273	10.1667	0.550666	0.169853	0.0559398	0.0631536	0.00444505	73.6467	1.44011	0.301388	87.2207
12	FJS12	0.382353	0.0350351	0	0	0	0	7.16791	0.241785	0.0716425	0.00932963	0.0386095	0.00433684	85.1016	0.832561	0.471624	94.3568
13	FJS13	0.412426	0.0196672	0.00206816	0.00990756	0.0115259	0.00335653	8.25317	0.2086	0.050983	0.0055553	0.0172992	0.00108452	88.3352	0.752944	0.333837	98.4177
14	FJS14	0.809939	0.120939	0.00725938	0.0169969	0.0142089	0.00340389	11.7578	0.61591	0.127037	0.106628	0.0371085	0.00635556	74.3125	1.54177	0.341332	89.8192
15	FJS15	1.16732	0.246008	0.00683385	0.0213497	0.0139536	0.0034746	14.0023	1.8301	0.164855	0.213551	0.049407	0.00554021	77.4149	2.28769	0.325352	97.7526
16	FJS16	0.698392	0.0522641	0	0	0	0	11.7694	0.291826	0.163066	0.0190233	0.0710517	0.00251446	74.0013	1.41763	0.504573	88.9911
17	FJS17	0.66999	0.0795981	0.00476595	0.0112244	0.0110647	0.00272802	10.9418	0.52299	0.184128	0.0426809	0.0986568	0.00306803	70.4096	1.49975	0.563794	85.0458
18	FJS18	0.613693	0.0675566	0	0	0	0	12.1516	0.55357	0.214731	0.0117352	0.0878498	0.00332736	77.4131	1.47738	0.713467	93.308
19	FJS19	1.0945	0.393197	0.00643251	0.0298303	0	0	16.4412	2.03004	0.278449	0.38169	0.159085	0.0108617	69.5284	1.76366	0.362907	92.4803
20	FJS20	0.490297	0.0707286	0.0490863	0.0153845	0.120488	0.0229485	7.19101	0.365355	0.0803162	0.0301626	0	0	53.1363	0.521016	0.140195	62.2333
21	FJS21	0.757745	0.19137	0.00539012	0.0128296	0	0	13.6871	1.12786	0.266297	0.176362	0.0823776	0.00515363	67.0027	1.43085	0.209122	84.9552
22	FJS22	1.88833	0.41686	0.0218434	0.0348582	0.0376581	0.00504865	21.4549	1.63757	0.433758	0.276654	0.174175	0.0130742	62.0957	2.71547	0.574796	91.7808
23	FJS23	1.82668	0.590225	0.0175086	0.0373125	0.0260866	0.00652682	21.686	2.7875	0.491982	0.474376	0.189297	0.0212591	61.722	3.37363	0.585744	93.8362
24	FJS24	1.84044	0.241734	0.0276058	0.0220257	0.0346375	0.00412342	23.7734	1.03892	0.563873	0.119276	0.301854	0.00704912	64.2555	2.67871	0.837612	95.7467
25	FJS25	2.02706	0.242905	0.0264321	0.0286235	0.0417415	0.00388583	21.5153	1.70075	0.54457	0.125918	0.22128	0.00444487	53.0138	3.56245	0.688315	83.7475
26	FJS26	2.72936	1.37427	0.31994	0.350464	0.79796	0.187694	17.8995	4.09614	1.01366	1.08927	0.581983	0.0917815	35.512	4.13409	1.71662	71.8948
27	FJS27	2.35988	1.17266	0	0	0	0	27.3129	8.36983	0.332627	0.313222	0.0608066	0.00733401	54.7281	1.15674	0.126761	95.9408
28	FJS28	1.57302	0.390127	0	0	0	0	21.4895	3.4459	0.323972	0.17603	0.0831021	0.00754352	63.0849	0.731244	0.167993	91.4733
